# Supplementary material for: Retention in care for type 2 diabetes management in Sub‐Saharan Africa: A systematic review
Source: Trop Med Int Health. 2023 Feb 15;28(4):248–61. doi: 10.1111/tmi.13859 (PMC10947597; doi:10.1111/tmi.13859)
Supplement: Supplementary file 1 — Data S1. Appendices. [file TMI-28-248-s001.zip]

Archive with 4 entries (4 files):
- TMI_13859_Appendix 1_PRISMA checklist.docx
- TMI_13859_Appendix 3_Quality grading of RCTs.docx
- TMI_13859_Appendix 4_Quality grading of Observational studies.docx
- TMI_13859_Appendix 2_Search_Strategy_corrected.docx
